# Supplementary material for: Prevalence of yaws and syphilis in the Ashanti region of Ghana and occurrence of H. ducreyi, herpes simplex virus 1 and herpes simplex virus 2 in skin lesions associated with treponematoses
Source: PLoS One. 2024 May 22;19(5):e0295088. doi: 10.1371/journal.pone.0295088 (PMC11111032; doi:10.1371/journal.pone.0295088)
Supplement: S1 Table — (CSV) [file pone.0295088.s002.csv]

Study_ID	Sex	Age	Type_of_lesion	Study_site	Metropolitan_or_Municipal_area	Enthnicity	Suspected_stage_of_lesion	Location_of_lesion	Location_of_lesion_ sampled	DPP	Multiplex_PCR
Y001	M	12	Yaws like	Brofoyedu	Atwima	Ashanti	Primary	arms	arms	DPP_negative	negative
Y002	F	12	Yaws like	Brofoyedu	Atwima	Ashanti	Primary	legs	legs	DPP_negative	negative
Y003	M	11	Yaws like	Bebu	Atwima	Ashanti	Primary	arms_legs	legs	DPP_positive	negative
Y004	M	11	Yaws like	Bebu	Atwima	Ashanti	Primary	arms	arms	DPP_negative	negative
Y005	F	6	Yaws like	Bebu	Atwima	Ashanti	Primary	arms_legs_belly	legs	DPP_negative	negative
Y006	M	5	Yaws like	Bebu	Atwima	Ashanti	Primary	legs	legs	DPP_negative	negative
Y007	F	6	Yaws like	Bebu	Atwima	Northerner	Secondary	oral	oral	DPP_negative	negative
Y008	M	10	Yaws like	Bebu	Atwima	Ashanti	Primary	arms	arms	DPP_negative	HSV_1
Y009	M	5	Yaws like	Bebu	Atwima	Akyim	Secondary	belly_chest	belly	DPP_negative	negative
Y010	M	8	Yaws like	Bebu	Atwima	Northerner	Secondary	Chin	Chin	DPP_negative	negative
Y011	M	15	Yaws like	Bebu	Atwima	Ashanti	Primary	legs	legs	DPP_negative	negative
Y012	F	5	Yaws like	Adweratia	Afigya_Kwabre_South	Ashanti	Secondary	belly	belly	DPP_negative	negative
Y013	F	6	Yaws like	Adweratia	Afigya_Kwabre_South	Ashanti	Primary	arms_legs	legs	DPP_negative	negative
Y014	M	6	Yaws like	Adweratia	Afigya_Kwabre_South	Northerner	Primary	arms_legs	legs	DPP_positive	negative
Y015	M	10	Yaws like	Adweratia	Afigya_Kwabre_South	Northerner	Primary	arms_legs_skull	legs	DPP_negative	negative
Y016	M	7	Yaws like	Adweratia	Afigya_Kwabre_South	Northerner	Secondary	oral	oral	DPP_positive	negative
Y017	F	5	Yaws like	Adweratia	Afigya_Kwabre_South	Northerner	Primary	arms_legs	arms	DPP_negative	negative
Y018	M	5	Yaws like	Adweratia	Afigya_Kwabre_South	Northerner	Secondary	skull	skull	DPP_negative	negative
Y019	M	11	Yaws like	Adweratia	Afigya_Kwabre_South	Northerner	Primary	arms_legs	arms	DPP_positive	negative
Y020	F	5	Yaws like	Adweratia	Afigya_Kwabre_South	Northerner	Secondary	skull	skull	DPP_negative	negative
Y021	M	8	Yaws like	Adweratia	Afigya_Kwabre_South	Northerner	Secondary	skull	skull	DPP_positive	negative
Y022	M	12	Yaws like	Adweratia	Afigya_Kwabre_South	Northerner	Primary	arms_legs	arms	DPP_negative	negative
Y023	F	5	Yaws like	Adweratia	Afigya_Kwabre_South	Ashanti	Secondary	belly	belly	DPP_negative	negative
Y024	M	7	Yaws like	Adweratia	Afigya_Kwabre_South	Northerner	Secondary	skull	skull	DPP_negative	negative
Y025	F	8	Yaws like	Adweratia	Afigya_Kwabre_South	Northerner	Primary	arms_legs	legs	DPP_negative	negative
Y026	F	7	Yaws like	Adweratia	Afigya_Kwabre_South	Northerner	Primary	arms_legs	arms	DPP_negative	negative
Y027	F	7	Yaws like	Adweratia	Afigya_Kwabre_South	Ashanti	Primary	arms_legs	arms	DPP_negative	negative
Y028	F	5	Yaws like	Adweratia	Afigya_Kwabre_South	Ashanti	Primary	arms_legs	legs	DPP_negative	negative
Y029	F	7	Yaws like	Adweratia	Afigya_Kwabre_South	Ashanti	Primary	arms_legs	legs	DPP_positive	negative
Y030	F	11	Yaws like	Adweratia	Afigya_Kwabre_South	Northerner	Primary	arms_legs	legs	DPP_negative	negative
Y031	M	8	Yaws like	Adweratia	Afigya_Kwabre_South	Northerner	Secondary	buttocks	buttocks	DPP_negative	negative
Y032	M	5	Yaws like	Adweratia	Afigya_Kwabre_South	Ashanti	Secondary	arms_legs	legs	DPP_positive	negative
Y033	F	13	Yaws like	Adweratia	Afigya_Kwabre_South	Northerner	Primary	arms_legs	legs	DPP_negative	negative
Y034	F	6	Yaws like	Adweratia	Afigya_Kwabre_South	Northerner	Secondary	oral	oral	DPP_negative	negative
Y035	M	8	Yaws like	Adweratia	Afigya_Kwabre_South	Northerner	Secondary	buttocks	buttocks	DPP_negative	negative
Y036	M	6	Yaws like	Adweratia	Afigya_Kwabre_South	Northerner	Secondary	skull	skull	DPP_negative	negative
Y037	F	7	Yaws like	Adweratia	Afigya_Kwabre_South	Northerner	Primary	arms_legs	legs	DPP_negative	negative
Y038	M	5	Yaws like	Atia	Juaben	Ashanti	Primary	arms	arms	DPP_negative	negative
Y039	M	17	Yaws like	Atia	Juaben	Ashanti	Secondary	buttocks	buttocks	DPP_negative	negative
Y040	F	12	Yaws like	Atia	Juaben	Ashanti	Primary	legs	legs	DPP_negative	negative
Y041	F	8	Yaws like	Atia	Juaben	Ashanti	Primary	arms_legs	legs	DPP_negative	negative
Y042	M	17	Yaws like	Atia	Juaben	Ashanti	Primary	arms_legs	legs	DPP_negative	T_pallidum
Y043	M	17	Yaws like	Atia	Juaben	Ashanti	Primary	arms	arms	DPP_negative	negative
Y044	M	8	Yaws like	Atia	Juaben	Ashanti	Primary	legs	legs	DPP_negative	negative
Y045	F	5	Yaws like	Mpobi	Afigya_Kwabre_South	Ashanti	Primary	arms_legs	legs	DPP_negative	negative
Y046	M	5	Yaws like	Mpobi	Afigya_Kwabre_South	Ashanti	Primary	arms_legs	legs	DPP_positive	negative
Y047	M	8	Yaws like	Mpobi	Afigya_Kwabre_South	Ashanti	Secondary	skull	skull	DPP_negative	negative
Y048	F	5	Yaws like	Mpobi	Afigya_Kwabre_South	Ashanti	Primary	arms	arms	DPP_negative	negative
Y049	M	12	Yaws like	Mpobi	Afigya_Kwabre_South	Ashanti	Primary	arms_legs	legs	DPP_negative	negative
Y050	M	8	Yaws like	Mpobi	Afigya_Kwabre_South	Ashanti	Primary	arms_legs	legs	DPP_negative	negative
Y051	F	13	Yaws like	Mpobi	Afigya_Kwabre_South	Ashanti	Primary	arms_legs	legs	DPP_positive	negative
Y052	F	13	Yaws like	Mpobi	Afigya_Kwabre_South	Northerner	Primary	arms_legs	arms	DPP_positive	negative
Y053	M	5	Yaws like	Mpobi	Afigya_Kwabre_South	Ashanti	Secondary	Chin	Chin	DPP_positive	negative
Y054	F	8	Yaws like	Kotei	Juaben	Ashanti	Primary	arms	arms	DPP_negative	negative
Y055	M	6	Yaws like	Kotei	Juaben	Northerner	Primary	arms_legs	legs	DPP_negative	negative
Y056	F	14	Yaws like	Kotei	Juaben	Northerner	Secondary	oral	oral	DPP_negative	negative
Y057	F	9	Yaws like	Kotei	Juaben	Northerner	Secondary	oral	oral	DPP_negative	negative
Y058	M	10	Yaws like	Adweratia	Afigya_Kwabre_South	Northerner	Primary	legs	legs	DPP_positive	negative
Y059	M	8	Yaws like	Adweratia	Afigya_Kwabre_South	Northerner	Primary	legs	legs	DPP_negative	H_ducreyi
Y060	M	6	Yaws like	Adweratia	Afigya_Kwabre_South	Northerner	Primary	arms_legs_belly	legs	DPP_negative	negative
Y061	M	9	Yaws like	Adweratia	Afigya_Kwabre_South	Northerner	Primary	legs	legs	DPP_negative	negative
Y062	M	5	Yaws like	Adweratia	Afigya_Kwabre_South	Northerner	Primary	legs	legs	DPP_negative	negative
Y063	F	11	Yaws like	Adweratia	Afigya_Kwabre_South	Northerner	Primary	legs	legs	DPP_negative	negative
Y064	M	12	Yaws like	Adweratia	Afigya_Kwabre_South	Northerner	Primary	legs	legs	DPP_negative	H_ducreyi
Y065	F	13	Yaws like	Adweratia	Afigya_Kwabre_South	Northerner	Primary	legs	legs	DPP_negative	negative
Y066	M	13	Yaws like	Adweratia	Afigya_Kwabre_South	Northerner	Primary	legs	legs	DPP_positive	H_ducreyi
Y067	M	13	Yaws like	Adweratia	Afigya_Kwabre_South	Northerner	Primary	legs	legs	DPP_negative	negative
Y068	M	14	Yaws like	Adweratia	Afigya_Kwabre_South	Northerner	Primary	legs	legs	DPP_negative	negative
Y069	M	9	Yaws like	Adweratia	Afigya_Kwabre_South	Northerner	Primary	legs	legs	DPP_negative	negative
Y070	M	6	Yaws like	Adweratia	Afigya_Kwabre_South	Northerner	Primary	arms	arms	DPP_negative	negative
Y071	F	10	Yaws like	Adweratia	Afigya_Kwabre_South	Northerner	Secondary	legs	legs	DPP_negative	negative
Y072	M	11	Yaws like	Adweratia	Afigya_Kwabre_South	Northerner	Primary	legs	legs	DPP_negative	negative
Y073	F	6	Yaws like	Adweratia	Afigya_Kwabre_South	Northerner	Primary	legs	legs	DPP_negative	negative
Y074	F	7	Yaws like	Adweratia	Afigya_Kwabre_South	Northerner	Primary	arms	arms	DPP_negative	negative
Y075	F	7	Yaws like	Adweratia	Afigya_Kwabre_South	Northerner	Secondary	legs	legs	DPP_negative	H_ducreyi
Y076	M	11	Yaws like	Adweratia	Afigya_Kwabre_South	Northerner	Primary	legs	legs	DPP_negative	negative
Y077	M	14	Yaws like	Mpobi	Afigya_Kwabre_South	Northerner	Primary	arms_legs	legs	DPP_negative	negative
Y078	M	13	Yaws like	Mpobi	Afigya_Kwabre_South	Northerner	Secondary	Ear	Ear	DPP_negative	negative
Y079	M	7	Yaws like	Mpobi	Afigya_Kwabre_South	Northerner	Secondary	oral	oral	DPP_positive	HSV_1
Y080	M	5	Yaws like	Mpobi	Afigya_Kwabre_South	Northerner	Secondary	oral	oral	DPP_negative	negative
Y081	M	5	Yaws like	Mpobi	Afigya_Kwabre_South	Northerner	Primary	legs	legs	DPP_positive	negative
Y082	F	8	Yaws like	Mpobi	Afigya_Kwabre_South	Northerner	Primary	arms_legs	legs	DPP_negative	negative
Y083	M	5	Yaws like	Mpobi	Afigya_Kwabre_South	Northerner	Secondary	belly	belly	DPP_positive	negative
Y084	M	6	Yaws like	Mpobi	Afigya_Kwabre_South	Northerner	Secondary	buttocks	buttocks	DPP_negative	negative
Y085	M	5	Yaws like	Mpobi	Afigya_Kwabre_South	Northerner	Secondary	legs	legs	DPP_negative	negative
Y086	F	5	Yaws like	Mpobi	Afigya_Kwabre_South	Northerner	Primary	arms_legs	legs	DPP_negative	negative
Y087	F	7	Yaws like	Mpobi	Afigya_Kwabre_South	Northerner	Primary	legs	legs	DPP_negative	negative
Y088	F	11	Yaws like	Mpobi	Afigya_Kwabre_South	Northerner	Primary	legs	legs	DPP_negative	negative
Y089	F	5	Yaws like	Mpobi	Afigya_Kwabre_South	Northerner	Secondary	skull	skull	DPP_negative	negative
Y090	M	6	Yaws like	Mpobi	Afigya_Kwabre_South	Northerner	Primary	arms_legs	legs	DPP_negative	negative
Y091	M	5	Yaws like	Adweratia	Afigya_Kwabre_South	Northerner	Primary	legs	legs	DPP_negative	H_ducreyi
Y092	M	5	Yaws like	Adweratia	Afigya_Kwabre_South	Northerner	Primary	legs	legs	DPP_positive	negative
Y093	F	5	Yaws like	Adweratia	Afigya_Kwabre_South	Northerner	Secondary	legs	legs	DPP_negative	negative
Y094	M	8	Yaws like	Adweratia	Afigya_Kwabre_South	Northerner	Primary	legs	legs	DPP_negative	negative
Y095	F	10	Yaws like	Adweratia	Afigya_Kwabre_South	Northerner	Primary	legs	legs	DPP_negative	negative
Y096	M	10	Yaws like	Adweratia	Afigya_Kwabre_South	Northerner	Primary	legs	legs	DPP_negative	H_ducreyi
Y097	F	7	Yaws like	Adweratia	Afigya_Kwabre_South	Northerner	Primary	legs	legs	DPP_negative	negative
Y098	M	9	Yaws like	Adweratia	Afigya_Kwabre_South	Northerner	Secondary	legs	legs	DPP_negative	negative
Y099	M	8	Yaws like	Adweratia	Afigya_Kwabre_South	Northerner	Primary	legs	legs	DPP_negative	H_ducreyi
Y100	M	10	Yaws like	Adweratia	Afigya_Kwabre_South	Northerner	Primary	legs	legs	DPP_negative	H_ducreyi
Y101	F	10	Yaws like	Adweratia	Afigya_Kwabre_South	Northerner	Primary	legs	legs	DPP_negative	negative
Y102	F	9	Yaws like	Adweratia	Afigya_Kwabre_South	Northerner	Primary	legs	legs	DPP_negative	negative
Y103	F	9	Yaws like	Adweratia	Afigya_Kwabre_South	Northerner	Primary	arms	arms	DPP_positive	negative
Y104	M	10	Yaws like	Adweratia	Afigya_Kwabre_South	Ashanti	Primary	legs	legs	DPP_negative	negative
Y105	M	10	Yaws like	Adweratia	Afigya_Kwabre_South	Northerner	Primary	legs	legs	DPP_negative	negative
Y106	M	13	Yaws like	Adweratia	Afigya_Kwabre_South	Northerner	Primary	legs	legs	DPP_negative	negative
Y107	F	12	Yaws like	Adweratia	Afigya_Kwabre_South	Northerner	Primary	legs	legs	DPP_negative	negative
Y108	F	15	Yaws like	Adweratia	Afigya_Kwabre_South	Northerner	Primary	legs	legs	DPP_negative	negative
Y109	M	12	Yaws like	Adweratia	Afigya_Kwabre_South	Northerner	Primary	legs	legs	DPP_positive	H_ducreyi
Y110	M	14	Yaws like	Adweratia	Afigya_Kwabre_South	Northerner	Primary	legs	legs	DPP_negative	H_ducreyi
S001	M	41	Syphilis like	SSH	Kumasi	Ashanti	Primary	Genital	Genital	DPP_negative	negative
S002	M	27	Syphilis like	SSH	Kumasi	Northerner	Primary	Genital	Genital	DPP_negative	negative
S003	M	29	Syphilis like	SSH	Kumasi	Ashanti	Primary	Genital	Genital	DPP_positive	negative
S004	F	19	Syphilis like	SSH	Kumasi	Akuapem	Secondary	Genital	Genital	DPP_negative	negative
S005	M	75	Syphilis like	KATH	Kumasi	Ashanti	Primary	Genital	Genital	DPP_positive	negative
S006	F	48	Syphilis like	KATH	Kumasi	Ashanti	Primary	Genital	Genital	DPP_negative	negative
S007	F	20	Syphilis like	SSH	Kumasi	Ewe	Primary	Genital	Genital	DPP_negative	negative
S008	F	39	Syphilis like	SSH	Kumasi	Ashanti	Primary	Genital	Genital	DPP_negative	HSV_2
S009	F	41	Syphilis like	KATH	Kumasi	Ashanti	Primary	Genital	Genital	DPP_negative	HSV_2
S010	F	35	Syphilis like	SSH	Kumasi	Ashanti	Primary	Genital	Genital	DPP_negative	negative
S011	M	21	Syphilis like	SSH	Kumasi	Northerner	Primary	Genital	Genital	DPP_negative	negative
S012	F	19	Syphilis like	SSH	Kumasi	Ashanti	Primary	Genital	Genital	DPP_negative	negative
S013	M	27	Syphilis like	KATH	Kumasi	Ashanti	Primary	Genital	Genital	DPP_negative	negative
S014	F	56	Syphilis like	SSH	Kumasi	Fanti	Primary	Genital	Genital	DPP_positive	negative
S015	M	34	Syphilis like	KATH	Kumasi	Ashanti	Primary	Genital	Genital	DPP_negative	negative
S016	M	28	Syphilis like	KATH	Kumasi	Ashanti	Primary	Genital	Genital	DPP_negative	negative
S017	F	29	Syphilis like	SSH	Kumasi	Ashanti	Primary	Genital	Genital	DPP_negative	negative
S018	F	22	Syphilis like	KATH	Kumasi	Ashanti	Primary	Genital	Genital	DPP_negative	HSV_2
S019	F	45	Syphilis like	SSH	Kumasi	Ashanti	Primary	Genital	Genital	DPP_negative	negative
S020	F	64	Syphilis like	SSH	Kumasi	Ashanti	Secondary	arms_buttocks_belly	arms	DPP_positive	negative
S021	F	35	Syphilis like	KATH	Kumasi	Ashanti	Secondary	arms_buttocks_belly	arms	DPP_negative	negative
S022	F	27	Syphilis like	KATH	Kumasi	Ashanti	Primary	Genital	Genital	DPP_negative	HSV_2
S023	M	30	Syphilis like	SSH	Kumasi	Ashanti	Primary	Genital	Genital	DPP_negative	HSV_2
S024	F	28	Syphilis like	KATH	Kumasi	Ashanti	Primary	Genital	Genital	DPP_negative	HSV_2
S025	M	29	Syphilis like	KATH	Kumasi	Ashanti	Primary	Genital	Genital	DPP_negative	negative
S026	M	42	Syphilis like	SSH	Kumasi	Ewe	Primary	Genital	Genital	DPP_negative	HSV_2
S027	F	40	Syphilis like	SSH	Kumasi	Ashanti	Primary	Genital	Genital	DPP_negative	negative
S028	M	25	Syphilis like	SSH	Kumasi	Ashanti	Primary	Genital	Genital	DPP_negative	negative
S029	F	25	Syphilis like	SSH	Kumasi	Ashanti	Secondary	Genital	Genital	DPP_negative	HSV_2
S030	F	27	Syphilis like	KATH	Kumasi	Northerner	Secondary	arm_belly	belly	DPP_negative	HSV_2
S031	F	22	Syphilis like	KATH	Kumasi	Ashanti	Primary	oral	oral	DPP_negative	negative
S032	M	22	Syphilis like	SSH	Kumasi	Ashanti	Primary	Genital	Genital	DPP_negative	negative
S033	M	34	Syphilis like	KATH	Kumasi	Ashanti	Primary	Genital	Genital	DPP_negative	HSV_2
S034	F	29	Syphilis like	KATH	Kumasi	Ashanti	Primary	Genital	Genital	DPP_negative	HSV_2
S035	M	34	Syphilis like	SSH	Kumasi	Ashanti	Primary	Genital	Genital	DPP_positive	negative
S036	F	28	Syphilis like	SSH	Kumasi	Fanti	Primary	Genital	Genital	DPP_negative	HSV_2
S037	M	21	Syphilis like	SSH	Kumasi	Northerner	Primary	Genital	Genital	DPP_negative	negative
S038	M	34	Syphilis like	SSH	Kumasi	Ashanti	Primary	Genital	Genital	DPP_negative	negative
S039	F	21	Syphilis like	KATH	Kumasi	Northerner	Primary	Genital	Genital	DPP_negative	HSV_2
S040	F	26	Syphilis like	KATH	Kumasi	Northerner	Primary	Genital	Genital	DPP_negative	negative
S041	F	28	Syphilis like	SSH	Kumasi	Northerner	Primary	Genital	Genital	DPP_negative	negative
S042	F	38	Syphilis like	KATH	Kumasi	Ashanti	Primary	Genital	Genital	DPP_negative	negative
S043	F	25	Syphilis like	SSH	Kumasi	Ashanti	Primary	Genital	Genital	DPP_negative	negative
S044	F	32	Syphilis like	SSH	Kumasi	Ashanti	Primary	Genital	Genital	DPP_negative	negative
S045	F	21	Syphilis like	SSH	Kumasi	Northerner	Primary	Genital	Genital	DPP_negative	negative
S046	F	46	Syphilis like	KATH	Kumasi	Ashanti	Primary	Genital	Genital	DPP_negative	negative
