# Supplementary material for: Prevalence of yaws and syphilis in the Ashanti region of Ghana and occurrence of H. ducreyi, herpes simplex virus 1 and herpes simplex virus 2 in skin lesions associated with treponematoses
Source: PLoS One. 2024 May 22;19(5):e0295088. doi: 10.1371/journal.pone.0295088 (PMC11111032; doi:10.1371/journal.pone.0295088)
Supplement: S2 Table — (CSV) [file pone.0295088.s003.csv]

treponematose	Country	Location_of_study	Year_study_started	Year_study_ended	Treponema_Test	Nontreponema_Test	Clinical	Identifiable_group	Sample_size_of_study	Number_of_positive_cases	Reference	WHOregion	prevalence	TPtest	WHOstandardTPtest	yaws_endemic_country
yaws	Benin	Toffo_Ze_Allada	2012	2012	NA	RPR	NA	children	900	22	[1]	Africa	0.0244444444444444	nonTP	0	1
yaws	Benin	Ze	2018	2018	DPP	DPP	NA	children	1837	4	[2]	Africa	0.00217746325530757	TP_nonTP	1	1
yaws	Central_African_Republic	Lobaye	1990	1990	TPHA	VDRL	NA	children	213	54	[3]	Africa	0.253521126760563	TP_nonTP	1	1
yaws	Congo	Betou_Ebyelle	2012	2012	RDT	NA	NA	children	6215	183	[4]	Africa	0.029444891391794	TP	0	1
yaws	Congo_DR	Wasolo	2005	2005	TPHA	RPR	NA	children	1176	56	[5]	Africa	0.0476190476190476	TP_nonTP	1	1
yaws	Cote_d_Ivoire	Adzope	2004	2004	NA	RPR	NA	children	2182	11	[6]	Africa	0.00504124656278643	nonTP	0	1
yaws	Ecuador	Santiago_basin	1993	1993	FTA_Abs	VDRL	NA	children	1118	69	[7]	Americas	0.0617173524150268	TP_nonTP	1	0
yaws	Ecuador	Santiago_basin	1998	1998	FTA_Abs	VDRL	NA	children	1926	68	[8]	Americas	0.0353063343717549	TP_nonTP	1	0
yaws	Ghana	Eastern_Region	2008	2008	NA	NA	Clinical	children	208413	4006	[9]	Africa	0.019221449717628	notest	0	1
yaws	Ghana	Eastern_Region	2013	2014	DPP	DPP	NA	children	943	103	[10]	Africa	0.109225874867444	TP_nonTP	1	1
yaws	Ghana	Four_regions	2020	2020	DPP	DPP	NA	children	625	401	[11]	Africa	0.6416	TP_nonTP	1	1
yaws	Guyana	Bartica	2000	2000	MHA_TP	NA	NA	children	1020	52	[12]	Americas	0.0509803921568627	TP	0	0
yaws	Indonesia	Sumatra	1988	1988	TPHA	VDRL	NA	children	37000	114	[13]	SouthEastAsia	0.00308108108108108	TP_nonTP	1	1
yaws	Indonesia	Jayapura_City	2016	2016	TPHA	NA	NA	children	322	111	[14]	SouthEastAsia	0.34472049689441	TP	0	1
yaws	Nigeria	Garkida	1998	1998	NA	NA	Clinical	children	1523	64	[15]	Africa	0.0420223243598161	notest	0	0
yaws	Papua_New_Guinea	Karkar_Island	1988	1988	TPHA	VDRL	NA	children	632	26	[16]	WestPacific	0.0411392405063291	TP_nonTP	1	1
yaws	Papua_New_Guinea	Port_Moresby_NCD	2001	2001	TPHA	VDRL	NA	children	227	33	[17]	WestPacific	0.145374449339207	TP_nonTP	1	1
yaws	Papua_New_Guinea	Lihir_villages	2015	2016	TPHA	RPR	NA	children	95353	532	[18]	WestPacific	0.00557926861241912	TP_nonTP	1	1
yaws	Papua_New_Guinea	Lihir_Island_villages	2013	2013	TPHA	RPR	NA	children	703	287	[19]	WestPacific	0.408250355618777	TP_nonTP	1	1
yaws	Philippines	Mindanao	2017	2017	TPPA	DPP	NA	children	96	4	[20]	WestPacific	0.0416666666666667	TP_nonTP	1	1
yaws	Solomon_Islands	Western_and_Choiseul_Provinces	2013	2013	TPHA	RPR	NA	children	1497	285	[21]	WestPacific	0.190380761523046	TP_nonTP	1	1
yaws	Solomon_Islands	Western_and_Choiseul_provinces	2013	2013	TPHA	RPR	NA	children	415	54	[22]	WestPacific	0.130120481927711	TP_nonTP	1	1
yaws	Timor_Leste	Oecusse_Bobonaro_CovaLima_Atauro_Island	2007	2007	NA	NA	Clinical	children	1535	6	[23]	SouthEastAsia	0.00390879478827362	notest	0	1
yaws	Vanuatu	Tanna_Island	1989	1989	NA	VDRL	NA	children	20200	464	[24]	WestPacific	0.022970297029703	nonTP	0	1
yaws	Vanuatu	Santo_Island	2001	2001	NA	VDRL	NA	children	273	57	[25]	WestPacific	0.208791208791209	nonTP	0	1
yaws	Vanuatu	Tanna_Island	2008	2008	TPHA	VDRL	NA	children	306	95	[26]	WestPacific	0.310457516339869	TP_nonTP	1	1
yaws	Vanuatu	Northenmost_Provinces	2014	2014	RDT	NA	NA	children	821	2	[27]	WestPacific	0.00243605359317905	TP	0	1
yaws	Wallis_and_Futuna	Wallis_and_Futuna	2010	2010	TPHA	RPR	NA	children	264	27	[28]	WestPacific	0.102272727272727	TP_nonTP	1	0
syphilis	Saudi_Arabia	Riyadh	2005	2015	ELISA	NA	NA	BD	239330	60	[29]	EastMediterranea	0.000250699870471734	TP	0	0
syphilis	China	Xi_an_region	2006	2010	ELISA	NA	NA	BD	159902	575	[30]	WestPacific	0.00359595252091906	TP	0	0
syphilis	Italy	Liguria	2009	2013	TPHA	VDRL	NA	BD	419740	132	[31]	Europe	0.000314480392624005	TP_nonTP	1	0
syphilis	Togo	Eight_cities	2017	2017	DPP	DPP	NA	DRUG_USERS	477	5	[32]	Africa	0.010482180293501	TP_nonTP	1	1
syphilis	Togo	Lome_Sa_vana	2011	2011	TPHA	NA	NA	FSW	1836	41	[33]	Africa	0.0223311546840959	TP	0	1
syphilis	China	Jinan	2008	2008	TPHA	RPR	NA	FSW	363	11	[34]	WestPacific	0.0303030303030303	TP_nonTP	1	0
syphilis	China	Eastern_part	2009	2009	ELISA	TRUST	NA	FSW	7118	356	[35]	WestPacific	0.0500140488901377	TP_nonTP	1	0
syphilis	China	Jinan	2009	2009	TPPA	RPR	NA	FSW	432	11	[34]	WestPacific	0.025462962962963	TP_nonTP	1	0
syphilis	China	Nanchang	2011	2012	RDT	NA	NA	FSW	361	157	[36]	WestPacific	0.434903047091413	TP	0	0
syphilis	Brazil	Teresina_Piaui	2016	2016	NA	NA	NA	FSW	358	27	[37]	Americas	0.0754189944134078	notest	0	0
syphilis	Morocco	Agadir_Rabat_Fes_Tangier	2012	2012	TPHA	VDRL	NA	FSW	1447	256	[38]	EastMediterranea	0.176917760884589	TP_nonTP	1	0
syphilis	Togo	Eight_cities	2017	2017	DPP	DPP	NA	FSW	1003	8	[32]	Africa	0.00797607178464606	TP_nonTP	1	1
syphilis	Brazil	12_cities	2016	2016	NA	RPR	NA	FSW	4245	361	[39]	Americas	0.0850412249705536	nonTP	0	0
syphilis	Brazil	Rio_de_Janeiro	2015	2015	MHA_TP	RPR	NA	Inmates	284	28	[40]	Americas	0.0985915492957746	TP_nonTP	1	0
syphilis	Brazil	Sao_Paulo_State	2003	2003	FTA_Abs	VDRL	NA	Inmates	333	10	[41]	Americas	0.03003003003003	TP_nonTP	1	0
syphilis	Pakistan	Karachi	2007	2008	TPHA	NA	NA	Inmates	349	31	[42]	EastMediterranea	0.0888252148997135	TP	0	0
syphilis	Brazil	Espirito_Santo_state	1997	1997	FTA_Abs	VDRL	NA	Inmates	121	19	[43]	Americas	0.15702479338843	TP_nonTP	1	0
syphilis	Kyrgyzstan	Prisons_in_Kyrgyzstan	2014	2014	MHA_TP	RPR	NA	Inmates	368	71	[44]	Europe	0.192934782608696	TP_nonTP	1	0
syphilis	Ghana	Nationwide	2004	2005	TPHA	NA	NA	Inmates	7652	226	[45]	Africa	0.0295347621536853	TP	0	1
syphilis	China	NA	2010	2010	TPHA	VDRL	NA	MSM	28739	3276	[46]	WestPacific	0.113991440203208	TP_nonTP	1	0
syphilis	USA	Nationwide	2000	2000	NA	NA	NA	MSM	5873	441	[47]	Americas	0.0750893921334922	notest	0	0
syphilis	USA	Nationwide	2001	2001	NA	NA	NA	MSM	6100	1653	[47]	Americas	0.270983606557377	notest	0	0
syphilis	USA	Nationwide	2002	2002	NA	NA	NA	MSM	6862	3257	[47]	Americas	0.474642961235791	notest	0	0
syphilis	USA	Nationwide	2003	2003	NA	NA	NA	MSM	7177	4424	[47]	Americas	0.616413543263202	notest	0	0
syphilis	Ecuador	Northwest	2016	2016	TPPA	VDRL	NA	MSM	291	19	[48]	Americas	0.0652920962199313	TP_nonTP	1	0
syphilis	Morocco	Agadir	2010	2011	TPPA	VDRL	NA	MSM	323	27	[49]	EastMediterranea	0.0835913312693498	TP_nonTP	1	0
syphilis	Morocco	Marrakech	2010	2012	TPPA	VDRL	NA	MSM	346	37	[49]	EastMediterranea	0.106936416184971	TP_nonTP	1	0
syphilis	Brazil	Nationwide	2012	2014	NA	NA	NA	Inmates	241	21	[50]	Americas	0.0871369294605809	notest	0	0
syphilis	Tanzania	7_regions_in_Tanzania	2013	2013	TPHA	RPR	NA	FSW	1914	152	[51]	Africa	0.0794148380355277	TP_nonTP	1	0
syphilis	Rwanda	Nationwide	2015	2015	RDT	RPR	NA	FSW	1010	156	[52]	Africa	0.154455445544554	TP_nonTP	1	0
syphilis	China	Guangxi_Province	2010	2012	ELISA	RPR	NA	FSW	51790	536	[53]	WestPacific	0.0103494883182081	TP_nonTP	1	0
syphilis	China	12_cities_in_3_Province	2012	2013	TPPA	RPR	NA	FSW	781	117	[54]	WestPacific	0.149807938540333	TP_nonTP	1	0
syphilis	Peru	30_Peruvian_cities	2002	2003	TPPA	RPR	NA	FSW	4314	56	[55]	Americas	0.0129809921186834	TP_nonTP	1	0
syphilis	Indonesia	10_cities_in_Indonesia	2007	2007	TPHA	NA	NA	FSW	4324	480	[56]	SouthEastAsia	0.111008325624422	TP	0	1
syphilis	Nepal	Nationwide	2004	2015	TPHA	RPR	NA	FSW	5958	230	[57]	SouthEastAsia	0.0386035582410205	TP_nonTP	1	0
syphilis	Columbia	Santa_Fe_de_Bogota	2001	2002	MHA_TP	VDRL	NA	FSW	514	53	[58]	Americas	0.103112840466926	TP_nonTP	1	0
syphilis	Argentina	six_cities	2000	2002	ELISA	NA	NA	FSW	598	273	[59]	Americas	0.456521739130435	TP	0	0
syphilis	Burkina_Faso	five_cities	2013	2014	RDT	RPR	NA	FSW	1045	15	[60]	Africa	0.0143540669856459	TP_nonTP	1	0
syphilis	China	Shanghai	2004	2005	TPPA	TRUST	NA	MSM	475	64	[61]	WestPacific	0.134736842105263	TP_nonTP	1	0
syphilis	China	61_cities	2008	2009	NA	NA	NA	MSM	47231	5552	[62]	WestPacific	0.117549914251233	notest	0	0
syphilis	China	Guangxi_Province	2008	2008	ELISA	RPR	NA	MSM	1146	59	[63]	WestPacific	0.0514834205933682	TP_nonTP	1	0
syphilis	China	Guangxi_Province	2009	2009	ELISA	RPR	NA	MSM	1351	90	[63]	WestPacific	0.0666173205033309	TP_nonTP	1	0
syphilis	China	Guangxi_Province	2010	2010	ELISA	RPR	NA	MSM	1257	99	[63]	WestPacific	0.0787589498806683	TP_nonTP	1	0
syphilis	China	Guangxi_Province	2011	2011	ELISA	RPR	NA	MSM	1314	81	[63]	WestPacific	0.0616438356164384	TP_nonTP	1	0
syphilis	China	Guangxi_Province	2012	2012	ELISA	RPR	NA	MSM	1301	109	[63]	WestPacific	0.0837817063797079	TP_nonTP	1	0
syphilis	Burkina_Faso	Ouagadougou_Bobo_Dioulasso	2013	2013	RDT	RPR	NA	MSM	657	40	[64]	Africa	0.060882800608828	TP_nonTP	1	0
syphilis	Panama	David	2011	2011	TPHA	RPR	NA	MSM	204	35	[65]	Americas	0.17156862745098	TP_nonTP	1	0
syphilis	Panama	Panama	2012	2012	TPHA	RPR	NA	MSM	306	77	[65]	Americas	0.251633986928105	TP_nonTP	1	0
syphilis	Panama	Colon	2011	2011	TPHA	RPR	NA	MSM	93	29	[65]	Americas	0.311827956989247	TP_nonTP	1	0
syphilis	Italy	Verona	2013	2015	TPHA	RPR	NA	MSM	289	16	[66]	Europe	0.055363321799308	TP_nonTP	1	0
syphilis	Nepal	Terai	2016	2016	TPPA	RPR	NA	MSM	167	7	[67]	SouthEastAsia	0.0419161676646707	TP_nonTP	1	0
syphilis	Togo	Eight_cities	2017	2017	RDT	NA	NA	MSM	678	4	[32]	Africa	0.00589970501474926	TP	0	1
syphilis	Brazil	Sao_Paulo_State	2011	2011	NA	NA	NA	MSM	227	44	[68]	Americas	0.193832599118943	notest	0	0
syphilis	Brazil	Sao_Paulo_State	2016	2016	NA	NA	NA	MSM	338	103	[68]	Americas	0.304733727810651	notest	0	0
syphilis	Indonesia	Jakarta	2002	2002	TPPA	RPR	NA	MSM	279	3	[69]	SouthEastAsia	0.010752688172043	TP_nonTP	1	1
syphilis	Ghana	Accra	2003	2003	TPPA	VDRL	NA	BD	536	40	[70]	Africa	0.0746268656716418	TP_nonTP	1	1
syphilis	Tanzania	Dar_es_Salaam	2004	2005	TPHA	VDRL	NA	BD	1597	75	[71]	Africa	0.0469630557294928	TP_nonTP	1	0
syphilis	Burkina_Faso	Koudougou	2009	2009	NA	RPR	NA	BD	4520	179	[72]	Africa	0.0396017699115044	nonTP	0	0
syphilis	Mali	Nationwide	2007	2007	NA	VDRL	NA	BD	25543	84	[73]	Africa	0.00328857221156481	nonTP	0	0
syphilis	Nepal	Kathmandu	2008	2008	ELISA	NA	NA	BD	21716	106	[74]	SouthEastAsia	0.00488119358997974	TP	0	0
syphilis	Nigeria	North_Central	2007	2010	NA	NA	NA	BD	9500	85	[75]	Africa	0.00894736842105263	notest	0	0
syphilis	Nigeria	Osogbo	2007	2008	TPHA	NA	NA	BD	1410	16	[76]	Africa	0.0113475177304965	TP	0	0
syphilis	India	Andra_Pradesh	2004	2009	NA	RPR	NA	BD	8067	6	[77]	SouthEastAsia	0.000743770918557084	nonTP	0	0
syphilis	Sudan	West_sudan	2008	2008	ICT	NA	NA	BD	620	2	[78]	Africa	0.0032258064516129	TP	0	0
syphilis	Ethiopia	Somali_region_state	2010	2014	NA	RPR	NA	BD	627	50	[79]	Africa	0.0797448165869219	nonTP	0	0
syphilis	Nigeria	Yola	2007	2008	TPHA	RPR	NA	BD	595	7	[80]	Africa	0.0117647058823529	TP_nonTP	1	0
syphilis	Ghana	Nationwide	2012	2012	NA	NA	NA	BD	91386	3371	[81]	Africa	0.0368874882367102	notest	0	1
syphilis	USA	Maryland	2002	2002	FTA_Abs	RPR	NA	Inmates	3914	23	[82]	Americas	0.00587634133878385	TP_nonTP	1	0
syphilis	Brazil	Sao_Paulo_State	2007	2007	TPHA	VDRL	NA	Inmates	546	29	[83]	Americas	0.0531135531135531	TP_nonTP	1	0
syphilis	Pakistan	5_cities	2015	2016	RDT	RPR	NA	Inmates	104	33	[84]	EastMediterranea	0.317307692307692	TP_nonTP	1	0
syphilis	Pakistan	5_cities	2015	2016	RDT	RPR	NA	FSW	101	32	[84]	EastMediterranea	0.316831683168317	TP_nonTP	1	0
syphilis	Pakistan	5_cities	2015	2016	RDT	RPR	NA	DRUG_USERS	48	2	[84]	EastMediterranea	0.0416666666666667	TP_nonTP	1	0
syphilis	USA	Texas	1999	2001	NA	RPR	NA	Inmates	336668	3890	[85]	Americas	0.0115544096855062	nonTP	0	0
syphilis	Brazil	Minas_Gerais_state	1994	1994	FTA_Abs	VDRL	NA	Inmates	63	5	[86]	Americas	0.0793650793650794	TP_nonTP	1	0
syphilis	Brazil	Mato_Grosso_do_Sul	2013	2013	ELISA	VDRL	NA	Inmates	3363	356	[87]	Americas	0.105857865001487	TP_nonTP	1	0
syphilis	Russia	Moscow	2003	2003	RDT	NA	NA	DRUG_USERS	455	32	[88]	Europe	0.0703296703296703	TP	0	0
syphilis	Russia	Volgograd	2003	2003	RDT	NA	NA	DRUG_USERS	514	93	[88]	Europe	0.180933852140078	TP	0	0
syphilis	Russia	Barnual	2003	2003	RDT	NA	NA	DRUG_USERS	504	32	[88]	Europe	0.0634920634920635	TP	0	0
syphilis	Germany	North_Rhine_Westphalia	2005	2005	TPHA	NA	NA	DRUG_USERS	1181	7	[89]	Europe	0.00592718035563082	TP	0	0
