# Supplementary material for: Prevalence of yaws and syphilis in the Ashanti region of Ghana and occurrence of H. ducreyi, herpes simplex virus 1 and herpes simplex virus 2 in skin lesions associated with treponematoses
Source: PLoS One. 2024 May 22;19(5):e0295088. doi: 10.1371/journal.pone.0295088 (PMC11111032; doi:10.1371/journal.pone.0295088)
Supplement: S2 File — (R) [file pone.0295088.s005.R]

# %%%%%%%%%%%%%%%%%%%%%%%%%%%%%%%%%%%%%%%%%%%%%%%%%%%%%%%%%% #
# BOAITEY ET AL. 2024 PLOS ONE MANUSCRIPT PONE-D-23-37271
# SUPPORTING INFORMATION S2_FILE 
# %%%%%%%%%%%%%%%%%%%%%%%%%%%%%%%%%%%%%%%%%%%%%%%%%%%%%%%%%% #

# set the working directory to where the S1 and S2 Tables are, to check:
getwd()
list.files()
# setwd("")

# %%%%%%%%%%%%%%%%%%%%%%%%%%%%%%%%%%%%%%%%%%%%%%%%%%%%%%%%%% #
# FIG 1 
# %%%%%%%%%%%%%%%%%%%%%%%%%%%%%%%%%%%%%%%%%%%%%%%%%%%%%%%%%% #
# load packages and libraries
library(rworldmap)
library(ggplot2)
library(raster)

# Africa continent with Ghana in red
Ghana.maps <- map_data("world", region = "Ghana")
Ghana.maps
theCountries <- c("GHA")
theCountries
# These are the ISO3 names of the countries you'd like to plot in red

malDF <- data.frame(country = theCountries,
                    countryInvestigated = c(1))
# malDF is a data.frame with the ISO3 country names plus a variable to
# merge to the map data

malMap <- joinCountryData2Map(malDF, joinCode = "ISO3",
                              nameJoinColumn = "country")
# This will join your malDF data.frame to the country map data

mapCountryData(malMap, mapRegion="Africa", 
               nameColumnToPlot="countryInvestigated", catMethod = "categorical",
               missingCountryCol = gray(.8), addLegend = FALSE, mapTitle = "")
# And this will plot it, with the trick that the color palette's first
# color is red

# ZOOM IN TO GHANA WITH PROVINCE NAMES
## 1 Get map of provinces (level 1 admin regions)
ghanaLevel1<- raster::getData("GADM", country = "Ghana", level = 1)

## 2 join your [data] onto the map by specifying the join column in each
## this will report on any mis-matches between province names

## 3 plot map (change NAME_1 to the data you want to plot)
rworldmap::mapPolys(ghanaLevel1, nameColumnToPlot="NAME_1", addLegend=FALSE,
                    colourPalette=c("lightgreen", rep("white", 9)),
                    mapTitle = "")

## 4 add text labels for provinces
text(ghanaLevel1, label="NAME_1", cex=0.7)

# IN THE ASHANTI REGION, SAMPLING LOCATIONS
ashanti <- subset(ghanaLevel1, NAME_1 == "Ashanti")
ashanti
siteNames <- c("Afigya_Kwabre_South.1", "Afigya_Kwabre_South.2",
               "Juaben_Ashanti.1", "Juaben_Ashanti.2",
               "Atwima_Ashanti.1", "Atwima_Ashanti.2",
               "KATH_Kumasi", "Suntreso_Hospital_Kumasi")
siteNames <- siteNames[c(1,3,5,7,8)]

latitudes <- c(6.8144, 6.7858, 6.6088, 6.70)

longitudes <- c(-1.6525, -1.4647,-1.6605, -1.63)

text_latitudes <- c(6.8144, 6.7858, 6.6088, 6.70)
text_longitudes <- c(longitudes[1]-0.15,
                     longitudes[2]+0.18,
                     longitudes[3]-0.18,
                     longitudes[4]+0.18)
text_names <- c("Afigya", "Juaben", "Atwima", "Kumasi")

plot(ashanti)
text(x=text_longitudes, y=text_latitudes, labels=text_names, 
     col=c(rep("blue", 3), "red"))
points(x=longitudes, y=latitudes, pch=20, col=c(rep("blue", 3), "red"))

# ****
# SAVE FIGURE 1 MAPS:

tiff(filename = "Fig1_Boaitey_et_al.tiff", width = 8, height = 6,units = "in", res=200 )

# TRY TO PLACE THEM ALL ON ONE PAGE
layout.matrix <- matrix(c(1, 2, 0, 3), nrow = 2, ncol = 2)

layout(mat = layout.matrix,
       heights = c(1, 2), # Heights of the two rows
       widths = c(2, 2)) # Widths of the two columns

#layout.show(3)

# Plot A: World map
par(mar = c(5, 4, 0, 0))
mapCountryData(malMap, mapRegion="Africa", 
               nameColumnToPlot="countryInvestigated", catMethod = "categorical",
               missingCountryCol = gray(.9), addLegend = FALSE, mapTitle = "")

# Label as A:
## Parameters for my text:
myText <- "A"
posCoordsVec <- c(-75, 28)
cex <- 2

## Background rectangle: 
textHeight <- graphics::strheight(myText, cex = cex)
textWidth <- graphics::strwidth(myText, cex = cex)
pad <- textHeight*0.3
rect(xleft = posCoordsVec[1] - textWidth/2 - pad, 
     ybottom = posCoordsVec[2] - textHeight/2 - pad, 
     xright = posCoordsVec[1] + textWidth/2 + pad, 
     ytop = posCoordsVec[2] + textHeight/2 + pad,
     col = "white", border = NA)

## Place text:
text(posCoordsVec[1], posCoordsVec[2], myText, cex = cex)

# Plot B: The different regions in Ghana, Ashanti in green
par(mar = c(0, 4, 0, 0))
rworldmap::mapPolys(ghanaLevel1, nameColumnToPlot="NAME_1", addLegend=FALSE,
                    colourPalette=c("lightgreen", rep("white", 9)),
                    mapTitle = "")
text(ghanaLevel1, label="NAME_1", cex=0.7)
text(x=-3.5, y=11, "B", cex=2)

# Plot C: The sampling locations
par(mar = c(5, 0, 0, 0))
plot(ashanti)
text(x=text_longitudes, y=text_latitudes, labels=text_names, 
     col=c(rep("blue", 3), "red"))
points(x=longitudes, y=latitudes, pch=20, col=c(rep("blue", 3), "red"))
text(x=-2.5, y=7.5, "C", cex=2)

dev.off()
### END FIG1

# %%%%%%%%%%%%%%%%%%%%%%%%%%%%%%%%%%%%%%%%%%%%%%%%%%%%%%%%%% #
# DATA DESCRIPTION AND STATISTICAL ANALYSES
# %%%%%%%%%%%%%%%%%%%%%%%%%%%%%%%%%%%%%%%%%%%%%%%%%%%%%%%%%% #
# read Supporting information S1 Table containing the data
dataIN <- read.table("S1_Table_Boaitey_et_al.csv", header=TRUE, sep=',')

table(dataIN$Type_of_lesion)
#Syphilis like     Yaws like 
#46           110
range(dataIN$Age[dataIN$Type_of_lesion=="Yaws like"])
# 5 17
median(dataIN$Age[dataIN$Type_of_lesion=="Yaws like"])
# 8 years of age
range(dataIN$Age[dataIN$Type_of_lesion=="Syphilis like"])
# 19 75
median(dataIN$Age[dataIN$Type_of_lesion=="Syphilis like"])
# 29 years of age
# Are there more M than F? 
table(dataIN$Sex[dataIN$Type_of_lesion=="Yaws like"])
#F  M 
#45 65 
chisq.test(table(dataIN$Sex[dataIN$Type_of_lesion=="Yaws like"]))
#Chi-squared test for given probabilities
#data:  table(dataIN$Sex[dataIN$Type_of_lesion == "Yaws like"])
#X-squared = 3.6364, df = 1, p-value = 0.05653
# No, there are no more males than females with yaws-like lesions in this data
table(dataIN$Sex[dataIN$Type_of_lesion=="Syphilis like"])
#F  M 
#29 17 
chisq.test(table(dataIN$Sex[dataIN$Type_of_lesion=="Syphilis like"]))
#Chi-squared test for given probabilities
#data:  table(dataIN$Sex[dataIN$Type_of_lesion == "Syphilis like"])
#X-squared = 3.1304, df = 1, p-value = 0.07684
# No, there are no more males than females with syphilis-like lesions in this data

# %%%%%%%%%%%%%%%%%%%%%%%%%%%%%%%%%%%%%%%%%%%%%%%%%%%%%%%%%% #
# TABLE 1 
# %%%%%%%%%%%%%%%%%%%%%%%%%%%%%%%%%%%%%%%%%%%%%%%%%%%%%%%%%% #
# Seroprevalence by study sites
StudySite_DPP <- as.matrix(table(dataIN$Study_site, dataIN$DPP))
# add the total number of participants per site to obtain seroprevalence
# proportions
StudySite_DPP <- cbind(StudySite_DPP, c(apply(StudySite_DPP, 1, sum)))
colnames(StudySite_DPP)[3] <- "N"
# add the total as last row:
StudySite_DPP <- rbind(StudySite_DPP, apply(StudySite_DPP, 2, sum))
row.names(StudySite_DPP)[dim(StudySite_DPP)[1]] <- "Total"
# Obtain seroprevalence proportion:
StudySite_DPP <- cbind(StudySite_DPP, c(StudySite_DPP[,2]/StudySite_DPP[,3]))
colnames(StudySite_DPP)[4] <- "seroprevalence"

colnames(StudySite_DPP)[1:3] <- c("DPP.negative", "DPP.positive", "N")
col.order <- c("N", "DPP.negative", "DPP.positive", "seroprevalence")
StudySite_DPP <- StudySite_DPP[ , col.order]
StudySite_DPP[,4] <- round(StudySite_DPP[,4] * 100, digits = 1)

# Now with the multiplex PCR results
StudySite_PCR <- as.matrix(table(dataIN$Study_site, dataIN$Multiplex_PCR))
colnames(StudySite_PCR) <- c("H.ducreyi", "HSV1", "HSV2", "PCR.negative", "T.pallidum")
col.order <- c("T.pallidum", "H.ducreyi", "HSV1", "HSV2", "PCR.negative")
StudySite_PCR <- StudySite_PCR[ , col.order]


# Check the total number of multiplex PCR results are the same as the total
# number of participants per site 
StudySite_PCR <- cbind(StudySite_PCR, c(apply(StudySite_PCR, 1, sum)))
colnames(StudySite_PCR)[dim(StudySite_PCR)[2]] <- "N"
# add the total as last row:
StudySite_PCR <- rbind(StudySite_PCR, apply(StudySite_PCR, 2, sum))
row.names(StudySite_PCR)[dim(StudySite_PCR)[1]] <- "Total"
# check Total number of lesions adds up to the same:
#all(StudySite_DPP[,1] == StudySite_PCR[,6])
# TRUE

StudySite_res <- cbind(StudySite_DPP, StudySite_PCR[,1:5])
row.order <- c("Adweratia", "Mpobi", "Bebu", "Brofoyedu", "Atia", "Kotei", "KATH", "SSH", "Total")
StudySite_res <- StudySite_res[row.order,]
lesion.types <- c(rep("yaws-like", 6),  rep("syphilis-like", 2), "")
table1.df <- data.frame(cbind(lesion.types, StudySite_res))
## SAVE TABLE 1
#write.table(table1.df, file = "Boaitey_et_al_2024Table1.txt", quote = FALSE,
#            col.names = TRUE, row.names = TRUE, sep = "\t")

# %%%%%%%%%%%%%%%%%%%%%%%%%%%%%%%%%%%%%%%%%%%%%%%%%%%%%%%%%% #
# TABLE 3
# %%%%%%%%%%%%%%%%%%%%%%%%%%%%%%%%%%%%%%%%%%%%%%%%%%%%%%%%%% #
PCR_DPP <- as.matrix(table(dataIN$Multiplex_PCR, dataIN$DPP))
# row sum
PCR_DPP <- cbind(PCR_DPP, c(apply(PCR_DPP, 1, sum)))
colnames(PCR_DPP)[dim(PCR_DPP)[2]] <- "nb"
# col sum
PCR_DPP <- rbind(PCR_DPP, c(apply(PCR_DPP, 2, sum)))
row.names(PCR_DPP)[dim(PCR_DPP)[1]] <- "Total"

row.names(PCR_DPP) <- c("H.ducreyi", "HSV1", "HSV2", "PCR.negative", "T.pallidum", "Total")
row.order <- c("T.pallidum", "H.ducreyi", "HSV1", "HSV2", "PCR.negative", "Total")
PCR_DPP <- PCR_DPP[row.order,]

colnames(PCR_DPP)[1:2] <- c("DPP.negative", "DPP.positive")

percent <- PCR_DPP[,3]/PCR_DPP[6,3]
PCR_DPP <- cbind(PCR_DPP, percent)
colnames(PCR_DPP)[dim(PCR_DPP)[2]] <- "nb/Total"

PCR_DPP[,4] <- round(PCR_DPP[,4] * 100, digits = 1)

## SAVE TABLE 3
#write.table(PCR_DPP, file = "Boaitey_et_al_2024Table3.txt", quote = FALSE,
#            col.names = TRUE, row.names = TRUE, sep = "\t")


# %%%%%%%%%%%%%%%%%%%%%%%%%%%%%%%%%%%%%%%%%%%%%%%%%%%%%%%%%% #
# FIGURE 2 
# %%%%%%%%%%%%%%%%%%%%%%%%%%%%%%%%%%%%%%%%%%%%%%%%%%%%%%%%%% #
# load packages and libraries
library(ggplot2)
library(viridis)

# Heatmap showing the heterogeneous background of participants within a single
# district in Ghana
table(dataIN$Study_site, dataIN$Metropolitan_or_Municipal_area)
#           Afigya_Kwabre_South Atwima Juaben Kumasi
# Adweratia                  65      0      0      0
# Atia                        0      0      7      0
# Bebu                        0      9      0      0
# Brofoyedu                   0      2      0      0
# KATH                        0      0      0     19
# Kotei                       0      0      4      0
# Mpobi                      23      0      0      0
# SSH                         0      0      0     27

Studysite_Ethnicity <- as.data.frame(table(dataIN$Study_site, dataIN$Enthnicity))

Studysite_Ethnicity$Var1 <- factor(Studysite_Ethnicity$Var1, levels = c("Adweratia", "Mpobi", "Bebu", "Brofoyedu", "Atia", "Kotei", "KATH", "SSH"))

Studysite_Ethnicity$Freq[which(Studysite_Ethnicity$Freq==0)] <- NA

Studysite_Ethnicity$Col <- "grey"
Studysite_Ethnicity$Col[which(Studysite_Ethnicity$Freq > 0 & Studysite_Ethnicity$Freq <= 10)] <- "#414487FF"
Studysite_Ethnicity$Col[which(Studysite_Ethnicity$Freq > 10 & Studysite_Ethnicity$Freq <= 20)] <- "#2A788EFF"
Studysite_Ethnicity$Col[which(Studysite_Ethnicity$Freq > 20 & Studysite_Ethnicity$Freq <= 30)] <- "#22A884FF"
Studysite_Ethnicity$Col[which(Studysite_Ethnicity$Freq > 30 & Studysite_Ethnicity$Freq <= 40)] <- "#7AD151FF"
Studysite_Ethnicity$Col[which(Studysite_Ethnicity$Freq > 40)] <- "#FDE725FF"
Studysite_Ethnicity$Col <- factor(Studysite_Ethnicity$Col, levels = c("grey", "#414487FF", "#2A788EFF", "#22A884FF", "#7AD151FF", "#FDE725FF"))


# ****
# SAVE FIGURE 2:

tiff(filename = "Fig2_Boaitey_et_al.tiff", width = 8, height = 6,units = "in", res=200 )

ggplot(Studysite_Ethnicity, aes(x=Var1, y = Var2, fill = Col)) + 
  geom_tile(color = "white") +
  geom_text(aes(label=Freq), colour="darkgrey") +
  scale_fill_manual(values = c("grey", "#414487FF", "#2A788EFF", "#FDE725FF"), 
                    labels = c("none", "[1-10]", "[11-20]", ">40"),
                    name = "Nb participants") +
  labs(y = "Self-defined ethnicity", x = "Study sites") +
  theme(plot.margin = unit(c(1, 1, 5, 1), "lines"),
        panel.background = element_rect(fill = 'white', color = 'white'),
        panel.grid.major = element_line(color = 'white'),
        panel.grid.minor = element_line(color = 'white')) +
  coord_cartesian(clip = "off") +
  annotate("text", x=c(-0.5, 1.5, 3.5, 5.5, 7.5), y=rep(7, 5) , 
           label=c("Area", "Afigya Kwabre\n South", "Atwima", "Juaben", "Kumasi"), 
           size=c(4, rep(3, 4)))

dev.off()

# %%%%%%%%%%%%%%%%%%%%%%%%%%%%%%%%%%%%%%%%%%%%%%%%%%%%%%%%%% #
# S1 FIG
# %%%%%%%%%%%%%%%%%%%%%%%%%%%%%%%%%%%%%%%%%%%%%%%%%%%%%%%%%% #
# load packages and libraries
library(ggplot2)
library(viridis)
library(scales) # show_col()
library(dplyr)
library(rworldmap)
library(countrycode)
require(maps)
library(cowplot)
library(raster)

# set working directory:
tableS2IN <- read.csv("S2_Table_Boaitey_et_al.csv", header=TRUE, sep=',')
dim(tableS2IN)

# ********************************************************** #
# description of the publication record:
# ********************************************************** #
length(unique(tableS2IN$Reference))                                       # 89
# studies published between 1991 and 2020

syphilis.rows <- which(tableS2IN$treponematose=="syphilis")
yaws.rows <- which(tableS2IN$treponematose=="yaws")
# ****
# find the countries where both yaws and syphilis have been studied
yawsCountries <- unique(tableS2IN$Country[yaws.rows])
syphilisCountries <- unique(tableS2IN$Country[syphilis.rows])
yaws_and_syphilisCountries <- syphilisCountries[match(yawsCountries, syphilisCountries)][!is.na(syphilisCountries[match(yawsCountries, syphilisCountries)])]
tableS2IN$yaws_and_syphilis <- 0
for (r in 1:length(yaws_and_syphilisCountries)){
  update.rows <- which(tableS2IN$Country==yaws_and_syphilisCountries[r])
  tableS2IN$yaws_and_syphilis[update.rows] <- 1
}

gg1 <- ggplot(data=tableS2IN, aes(x=treponematose, y=prevalence)) + 
  geom_boxplot(fill="white", colour="grey") +
  geom_point(data=subset(tableS2IN, yaws_and_syphilis==1), 
             aes(x=treponematose, y=prevalence, color=Country)) + 
  #scale_colour_viridis_d(name = "Countries where the prevalence\nof both yaws and syphilis have\nbeen reported in studies\npublished between 1991 and 2020")
  scale_colour_viridis_d(name = "") +
  theme(legend.position="right", 
        legend.text = element_text(size = 7),
        legend.key.size = unit(0.4, 'cm'),
        axis.text = element_text(size = 6)) +
  xlab("")
gg1

# ****
# get the number of (unique) references for yaws and syphilis
n.studies.yaws <- length(unique(tableS2IN$Reference[yaws.rows]))          # 28
n.studies.syphilis <- length(unique(tableS2IN$Reference[syphilis.rows]))  # 61

# Is the number of studies on yaws prevalence significantly different from the
# number of studies on syphilis prevalence?
chisq.test(x=c(n.studies.syphilis, n.studies.yaws))
# X-squared = 12.236, df = 1, p-value = 0.0004688

wilcox.test(formula=prevalence ~ treponematose, data=tableS2IN, alternative="two.sided")
# W = 1148.5, p-value = 0.766
wilcox.test(formula=prevalence ~ treponematose, 
            data=subset(tableS2IN, Country=="Ecuador"), alternative="two.sided")
# W = 2, p-value = 0.6667
wilcox.test(formula=prevalence ~ treponematose, 
            data=subset(tableS2IN, Country=="Ghana"), alternative="two.sided")
# W = 3, p-value = 0.7
wilcox.test(formula=prevalence ~ treponematose, 
            data=subset(tableS2IN, Country=="Indonesia"), alternative="two.sided")
# W = 2, p-value = 1
wilcox.test(formula=prevalence ~ treponematose, 
            data=subset(tableS2IN, Country=="Nigeria"), alternative="two.sided")
# W = 0, p-value = 0.5

# ********************************************************** #
# Now get sample information, with DPP test results and qPCR results
# ********************************************************** #
dataIN.s <- dataIN[which(dataIN$Type_of_lesion=="Syphilis like"),]
dataIN.y <- dataIN[which(dataIN$Type_of_lesion=="Yaws like"),]
prev.syphilis.Ashanti <- length(which(dataIN.s$DPP=="DPP_positive"))/dim(dataIN.s)[1] # 5/46
prev.yaws.Ashanti <- length(which(dataIN.y$DPP=="DPP_positive"))/dim(dataIN.y)[1] # 19/110

# Is there a difference between the seroprevalence of yaws and the
# seroprevalence of syphilis in the Ashanti region of Ghana?
table(dataIN$DPP, dataIN$Type_of_lesion)
#Syphilis_like Yaws_like
#Negative            41        91
#Positive             5        19
chisq.test(dataIN$DPP, dataIN$Type_of_lesion)
# X-squared = 0.58892, df = 1, p-value = 0.4428
# No, there is no difference between the seroprevalence of yaws and the
# seroprevalence of syphilis in the Ashanti region of Ghana

# show this on the gg1 boxplot
# get the colour for Ghana:
show_col(viridis_pal()(length(yaws_and_syphilisCountries)))
col_Ghana <- "#31688EFF"
gg1 <- gg1 + 
  annotate(geom="point", x=1, y=prev.syphilis.Ashanti, shape=17, colour=col_Ghana, size=1.5) + 
  annotate(geom="point", x=2, y=prev.yaws.Ashanti, shape=17, colour=col_Ghana, size=1.5)
gg1
#### S1A FIG 

# ********************************************************** #
# DRAW MAPS
# prevalence of yaws and of syphilis
# antenatal prevalence of syphilis and yaws endemic/non endemic countries
# ********************************************************** #

# This data set lists all ISO3166 country codes and the sovereignty for each
# country in the list. 
data("iso3166")
# head(iso3166)

# A function to identify ISO codes for a given country name
get.iso.code <- function(iso.data, df){
  # iso.data <- iso3166
  # df <- antenatal.prevalence2
  new.df <- df
  new.df[,(ncol(df)+1):(ncol(df)+dim(iso.data)[2])] <- NA
  colnames(new.df)[(ncol(df)+1):(ncol(df)+dim(iso.data)[2])] <- colnames(iso3166)
  
  for (i in 1:nrow(df)) {
    df.row <- df[i,]
    curr.country <- df.row$Country
    
    tp.rows <- grep(curr.country, iso.data$ISOname)
    if (length(tp.rows)==1){
      curr.iso <- iso.data[tp.rows,]
    } else if (curr.country=="Burkina_Faso"){
      curr.iso <- iso3166[grep("Burkina Faso", iso3166$ISOname),]
    } else if (curr.country=="Central_African_Republic"){
      curr.iso <- iso3166[grep("Central African Republic", iso3166$ISOname),]
    } else if (curr.country=="Columbia"){
      curr.iso <- iso3166[grep("Colombia", iso3166$ISOname),]
    } else if (curr.country=="Congo"){
      curr.iso <- iso3166[grep("Republic of Congo", iso3166$ISOname),]
    } else if (curr.country=="Congo_DR"){
      curr.iso <- iso3166[grep("Democratic Republic of the Congo", 
                               iso3166$ISOname),]
    } else if (curr.country=="Cote_d_Ivoire"){
      curr.iso <- iso3166[grep("Cote d'Ivoire", iso3166$ISOname),]
    } else if (curr.country=="India"){
      curr.iso <- iso3166[grep("^India$", iso3166$ISOname),]
    } else if (curr.country=="Papua_New_Guinea"){
      curr.iso <- iso3166[grep("Papua New Guinea", iso3166$ISOname),]
    } else if (curr.country=="Saudi_Arabia"){
      curr.iso <- iso3166[grep("Saudi Arabia", iso3166$ISOname),]
    } else if (curr.country=="Solomon_Islands"){
      curr.iso <- iso3166[grep("Solomon Islands", iso3166$ISOname),]
    } else if (curr.country=="Sudan"){
      curr.iso <- iso3166[grep("^Sudan$", iso3166$ISOname),]
    } else if (curr.country=="Timor_Leste"){
      curr.iso <- iso3166[grep("Timor-Leste", iso3166$ISOname),]
    } else if (curr.country=="USA"){
      curr.iso <- iso3166[grep("^United States$", iso3166$ISOname),]
    } else if (curr.country=="Wallis_and_Futuna"){
      curr.iso <- iso3166[grep("Wallis and Futuna", iso3166$ISOname),]
    } else {
      if (length(tp.rows)==0){
        print(paste("Country not found, check:", curr.country, sep=''))
        curr.iso <- rep("", dim(iso.data)[2])
      } else {
        # (length(tp.rows)>1)
        print(paste("more than one iso code possible, check country:", 
                    curr.country, sep=''))
        curr.iso <- rep("", dim(iso.data)[2])
      }
    }
    new.df[i,(ncol(df)+1):(ncol(df)+dim(iso.data)[2])] <- curr.iso
  }
  return(new.df)
}

tableS2IN.iso <- get.iso.code(iso3166, tableS2IN)
# Identify long and lat corresponding to country name (mapname)
tableS2IN.maps <- map_data("world", region = tableS2IN.iso$mapname)
tableS2IN.coord <- tableS2IN.maps %>%
  group_by(region) %>%
  summarise(long = mean(long), lat = mean(lat))

map.country.to.coord <- function(coord.tb, df){
  # coord.tb <- tableS2IN.coord
  # df <- tableS2IN.coord.iso
  for (r in 1:length(coord.tb$region)){
    #r <- 1
    df.rows <- grep(coord.tb$region[r], df$ISOname)
    df$long[df.rows] <- coord.tb$long[r]
    df$lat[df.rows] <- coord.tb$lat[r]
  }
  
  usa.rows <- grep("USA", df$Country)
  if (length(usa.rows)>0){
    states <- map_data("state")
    df$long[usa.rows] <- mean(states$long)
    df$lat[usa.rows] <- mean(states$lat)
  }
  iv.rows <- grep("Ivory Coast", df$mapname)
  if (length(iv.rows)>0){
    md <- map_data("world")
    iv <- md[which(md$group==432),]
    df$long[iv.rows] <- mean(iv$long)
    df$lat[iv.rows] <- mean(iv$lat)
  }
  return(df)
}

tableS2IN.coord.iso <- tableS2IN.iso
tableS2IN.coord.iso$long <- NA
tableS2IN.coord.iso$lat <- NA
tableS2IN.coord.iso2 <- map.country.to.coord(tableS2IN.coord, tableS2IN.coord.iso)

world_map<-map_data("world")

#%%%%%%%%%%%%%%%%%%%%%%%%%%%%%%%%%%%%%%%%
##* S1B AND S1C FIG MAPS: prevalence of yaws and of syphilis
#%%%%%%%%%%%%%%%%%%%%%%%%%%%%%%%%%%%%%%%%
# order the table by country name and highest prevalence first
tableS2IN.coord.iso2 <- tableS2IN.coord.iso2[order(tableS2IN.coord.iso2$Country, 
                                                   tableS2IN.coord.iso2$prevalence, 
                                                   decreasing=TRUE),]

syphilis.rows2 <- which(tableS2IN.coord.iso2$treponematose=="syphilis")
yaws.rows2 <- which(tableS2IN.coord.iso2$treponematose=="yaws")

tableS2IN.coord.iso2$syphilis_prevalence <- NA
tableS2IN.coord.iso2$syphilis_prevalence[syphilis.rows2] <- tableS2IN.coord.iso2$prevalence[syphilis.rows2]
tableS2IN.coord.iso2$yaws_prevalence <- NA
tableS2IN.coord.iso2$yaws_prevalence[yaws.rows2] <- tableS2IN.coord.iso2$prevalence[yaws.rows2]

# use the median value of prevalence / country
tableS2IN.subset <- tableS2IN.coord.iso2 %>%
  group_by(mapname) %>%
  summarise(med.syphilis.prevalence = median(syphilis_prevalence, na.rm=TRUE),
            med.yaws.prevalence = median(yaws_prevalence, na.rm=TRUE),
            long=mean(long), lat=mean(lat))

# Countries where both yaws and syphilis have been reported
tableS2IN.subset[which(is.na(tableS2IN.subset$med.yaws.prevalence)==FALSE &
                         is.na(tableS2IN.subset$med.syphilis.prevalence)==FALSE),]
tableS2IN.subset$yaws_and_syphilis <- 0
tableS2IN.subset$yaws_and_syphilis[which(is.na(tableS2IN.subset$med.yaws.prevalence)==FALSE &
                                           is.na(tableS2IN.subset$med.syphilis.prevalence)==FALSE)] <- 1

ggmap.yaws <- ggplot(tableS2IN.subset)
# need one layer with ALL THE THINGS (well, all the regions)
ggmap.yaws <- ggmap.yaws + geom_map(dat=world_map, map = world_map, 
                                    aes(map_id=region), fill="white", color="black", size = 0.2)
# now we can put the layer we really want
ggmap.yaws <- ggmap.yaws + geom_map(map = world_map, 
                                    aes(map_id = mapname, group=yaws_and_syphilis, fill=med.yaws.prevalence), 
                                    colour = as.factor(tableS2IN.subset$yaws_and_syphilis), size = 0.2) + 
  scale_fill_distiller(palette="YlOrRd", direction=1, na.value = "white") +
  scale_color_manual(values = c('1' = 'red', '0' = 'black')) +
  theme(legend.position="right", legend.text = element_text(size = 8),
        panel.background = element_blank(), axis.text = element_blank(),
        legend.title = element_text(size = 8), legend.key.size = unit(0.4, 'cm'),
        axis.ticks = element_blank())
ggmap.yaws <- ggmap.yaws + expand_limits(x = world_map$long, y = world_map$lat) + 
  xlab("") + ylab("")
ggmap.yaws

ggmap.syphilis <- ggplot(tableS2IN.subset)
# need one layer with ALL THE THINGS (well, all the regions)
ggmap.syphilis <- ggmap.syphilis + geom_map(dat=world_map, map = world_map, 
                                            aes(map_id=region), fill="white", color="black", size = 0.2)
# now we can put the layer we really want
ggmap.syphilis <- ggmap.syphilis + geom_map(map = world_map, 
                                            aes(map_id = mapname, group=yaws_and_syphilis, fill=med.syphilis.prevalence), 
                                            colour = as.factor(tableS2IN.subset$yaws_and_syphilis), size = 0.2) + 
  scale_fill_distiller(palette="Blues", direction=1, na.value = "white") +
  scale_color_manual(values = c('1' = 'red', '0' = 'black')) +
  theme(legend.position="right", legend.text = element_text(size = 8),
        panel.background = element_blank(), axis.text = element_blank(),
        legend.title = element_text(size = 8), legend.key.size = unit(0.4, 'cm'),
        axis.ticks = element_blank())
ggmap.syphilis <- ggmap.syphilis + expand_limits(x = world_map$long, y = world_map$lat) + 
  xlab("") + ylab("")
ggmap.syphilis

#library(cowplot)
figS1 <- ggdraw() +
  draw_plot(gg1, x = 0, y = 0, width = .277, height = 1) +
  draw_plot(ggmap.yaws, x = .28, y = .5, width = .7, height = .5) +
  draw_plot(ggmap.syphilis, x = .28, y = 0, width = .7, height = .5) +
  draw_plot_label(label = c("A", "B", "C"), size = 15,
                  x = c(0, 0.28, 0.28), y = c(1, 1, 0.5))

# ****
# SAVE S1 FIG MAPS:
tiff(filename = "S1_Fig_Boaitey_et_al.tiff", width=8,height = 6,units = "in",res=200 )
figS1
dev.off()
### END S1 FIG
